# Supplementary material for: Performance evaluation in [18F]Florbetaben brain PET images classification using 3D Convolutional Neural Network
Source: PLoS One. 2021 Oct 20;16(10):e0258214. doi: 10.1371/journal.pone.0258214 (PMC8528306; doi:10.1371/journal.pone.0258214)
Supplement: S1 File — This is the probability of predicting the label for each CNN model(EXCEL). The label is coded as Aβ positive 1 and Aβ negative 0, and if the probability exceeds 0.5, it is predicted as Aβ positive, and if it is less than 0.5, it is predicted as Aβ negative. One tab is configured for each validation type, and the meaning of the tab name is as follows: model_eval: model evaluation.external_val: external validation.ext_additional: external validation after the fine tunning. (XLSX) [file pone.0258214.s001.xlsx]

## Sheet: model_eval
label	Inception	VGG	ResNet
0	2.77082e-06	0.000244319	0.00037404
0	4.06853e-05	0.0028741	0.000128088
0	1.78957e-05	0.0112553	0.0036014
0	1.41771e-06	0.0354123	0.000721183
0	6.39212e-06	0.00337076	0.000194387
0	2.03312e-06	0.00409214	0.000214988
0	7.47586e-06	0.0063299	0.142165
0	1.40872e-05	0.00818504	7.88036e-05
0	0.00127866	0.000349254	0.0413352
0	0.000123725	0.00133104	0.0137828
0	5.42504e-06	0.00014992	0.00228293
0	0.0191239	0.0270961	0.934395
0	2.00534e-07	0.000579466	0.000157221
0	4.9702e-07	0.00829362	0.000290583
0	4.51722e-05	0.0137621	0.00325676
0	8.54719e-05	0.00429104	0.350942
0	7.06813e-06	0.000242332	0.00239321
0	1.96385e-06	0.000375484	0.000217723
0	0.000133877	0.0267451	0.0122087
0	0.00173572	0.00727523	0.0581281
0	1.17144e-05	0.000194041	0.000158735
0	3.05255e-08	0.000283	2.80751e-05
0	2.99456e-05	0.00392814	0.57065
0	0.00663841	0.0329029	0.160821
0	2.10942e-05	0.00512522	0.615095
0	7.59781e-08	1.42477e-05	4.90771e-06
0	8.26713e-07	0.000552233	0.0233522
0	3.24769e-05	0.0381201	1.28325e-05
0	4.90312e-06	1.97152e-05	0.000965307
0	7.94983e-05	0.0263087	0.00027581
0	7.81392e-06	0.0165232	0.220902
0	0.0033551	0.0167025	0.132686
0	5.55707e-07	0.0106423	0.00629353
0	3.70991e-05	0.00426421	0.413982
0	0.178359	0.266979	0.267244
0	2.61889e-08	0.00124575	0.00255019
0	4.51997e-08	0.00853336	3.05765e-05
0	0.190561	0.274304	0.280325
1	0.994641	0.992941	0.974418
1	0.994587	0.998276	0.996148
1	0.996862	0.999952	0.995041
1	0.930827	0.998843	0.996003
1	0.134584	0.435711	0.162949
1	0.555759	0.973298	0.999636
1	0.00607057	0.749822	0.00411786
1	0.310376	0.963588	0.971941
1	0.994862	0.92149	0.645265
1	0.999936	0.999909	0.995243
1	0.96337	0.984979	0.999241
1	0.99764	0.999895	0.999414
1	0.999007	1	0.999757
1	0.992207	0.999912	0.999253
1	0.99999	1	0.998504
1	0.99917	1	0.999128
1	0.999539	0.999891	0.997243
1	0.999778	1	0.964644
1	0.991548	1	0.996447
1	0.999532	0.999781	0.997352
1	0.933407	1	0.999976
1	0.99971	1	0.99845
1	0.999964	1	0.999857
1	0.999985	2.46179e-09	0.0140208
1	0.997719	1	0.999976
1	1	1	0.999847
1	0.99907	0.999993	0.98129
1	0.97878	0.999994	0.999455
1	0.992201	1	0.997615
1	0.999651	1	0.999341
1	0.999942	1	0.999547
1	0.996791	1	0.999356
1	0.998505	0.998382	0.995927
1	0.999342	0.999995	0.999728
1	0.999871	1	0.999778
1	0.999961	0.999969	0.998504
1	0.999341	1	0.999591
1	0.999389	1	0.999245
1	0.992907	0.999973	0.99883
1	0.999978	0.996805	0.997232
1	0.119469	0.952861	0.974611
1	1	0.999997	0.9997
1	0.973585	0.999885	0.998524
1	0.999984	1	0.999765
1	0.976391	0.613328	0.0027438
1	0.998038	0.999998	0.999613
1	1	1	0.999714
1	0.999861	0.999962	0.999479
1	0.999599	0.999982	0.999976

## Sheet: external_val
label	Inception	ResNet	VGG
0	0.00347487	0.452512	0.000133048
0	0.403	0.796685	0.0100749
0	0.000245738	0.0804532	4.94807e-05
0	0.00402212	0.868323	0.00052084
0	0.0802783	0.124028	1.83954e-06
0	0.0337477	0.983089	0.0543536
0	4.18082e-05	0.209033	0.000525283
0	0.656443	0.97668	0.757144
0	0.00641596	0.95323	0.00960987
0	0.00288609	0.262889	4.33839e-05
0	0.119124	0.0324434	0.00569947
0	0.0697951	0.846057	0.00180669
0	0.999992	0.438584	8.59559e-05
0	0.00133704	0.161329	0.00143102
0	0.0386578	0.991484	0.887442
0	0.0108504	0.475569	2.13244e-05
0	0.000459444	0.986205	0.00412584
0	0.0235101	0.435872	0.000758522
0	0.979696	0.00348742	0.0276201
0	0.00438989	0.900807	0.0599272
0	0.648034	0.638322	0.0122849
0	3.7956e-05	0.677337	9.70663e-05
0	0.000980397	0.885185	0.000553218
0	0.0247051	0.948934	0.242936
0	0.907803	0.99359	0.707453
0	0.0024059	0.0927309	0.000395387
0	0.580857	0.886702	0.0231406
0	0.0281829	0.00313238	3.19071e-05
0	0.99986	0.997021	0.824108
0	0.000213453	0.00497115	0.000234644
0	0.999916	0.74437	0.00110239
0	0.0177499	0.0662317	3.5041e-05
0	0.917615	0.681821	0.0124284
0	0.00181528	0.236222	0.00753017
0	0.00371584	0.760574	0.000630471
0	0.798895	0.939659	0.00185243
0	0.000277969	0.969895	0.000627252
0	0.00122954	0.0400551	0.000182172
0	0.0164301	0.711181	0.00341188
0	0.00114403	0.467054	0.000675552
0	0.00264168	0.993881	0.000942024
0	0.00300821	0.774781	0.0829023
0	0.63298	0.994306	0.985517
0	2.3573e-05	0.013971	9.78705e-06
0	0.00682562	0.0682687	0.000899878
0	0.114329	0.979501	0.0425033
0	0.744896	0.791345	0.0169383
0	0.000390095	0.242193	0.00530741
0	0.0380246	0.477629	0.00931615
0	0.00160675	0.947187	0.00406172
0	0.988153	0.974607	0.762854
0	0.99796	0.702138	0.996053
0	0.997251	0.479234	0.00288915
0	0.999993	0.669717	0.0040795
0	0.138207	0.947104	0.854629
0	5.70959e-05	0.19335	2.55467e-05
0	0.00483866	0.724886	0.00216095
0	0.000396136	0.0908304	0.000882803
0	0.000314965	0.870641	0.00708272
0	1	0.322845	0.000440523
0	0.584817	0.097652	0.0196515
0	0.247064	0.0527493	0.00119151
0	0.635304	0.700369	0.108005
0	9.35821e-05	0.479731	0.000323802
0	0.00247179	0.811921	6.2571e-05
0	6.01411e-05	0.186124	0.000347493
0	0.0399065	0.995474	0.0577969
0	0.00415804	0.284409	0.000115008
0	0.00057429	0.230927	0.00280226
0	0.340912	0.841725	0.495245
0	0.000125382	0.74082	0.0096131
0	0.743449	0.998514	0.999019
0	0.0548668	0.99682	0.335754
0	0.177763	0.619099	0.00241752
0	0.0413444	0.760266	0.0784411
0	0.999632	2.17539e-08	0.00184502
0	0.000615469	0.862678	0.000926716
0	0.00539998	0.821649	0.0172776
0	0.102558	0.434137	0.0873771
0	0.0449718	0.778102	0.000398194
0	0.987615	0.964085	0.651959
0	0.270649	0.206229	0.000149037
0	0.0380736	0.126245	0.000690156
0	0.00278735	0.187701	0.000221983
0	4.25353e-06	0.0573159	1.79163e-05
0	0.997652	0.986254	0.896879
0	0.193873	0.912024	0.103746
0	0.989695	0.996562	0.934227
0	0.568701	0.00109811	0.000109395
0	0.849849	0.920791	0.0341221
0	0.775423	0.00480958	0.0717172
0	0.222943	0.172106	0.066804
1	0.103842	0.989744	0.116375
1	0.188133	0.994708	0.0806147
1	0.642173	0.99323	0.995015
1	0.704415	0.027744	0.00137491
1	0.989477	0.985684	0.0653339
1	0.991634	0.996151	0.998612
1	0.0571368	0.999823	0.129184
1	0.995359	0.997941	0.999972
1	0.259494	0.994223	0.998062
1	0.999932	0.999203	0.986669
1	0.472962	0.338536	0.000855019
1	0.240941	0.999198	0.99652
1	0.19427	0.974029	0.0539111
1	0.000147541	0.175721	0.0427845
1	0.999999	0.999689	0.997602
1	0.989463	0.906359	0.908013
1	0.999085	0.925253	0.0582841
1	0.126413	0.653393	0.0032731
1	0.0210382	0.953388	0.0449844
1	0.99568	0.994823	0.999994
1	0.962532	0.992656	0.999115
1	0.250924	0.856682	0.0946797
1	1	0.999929	1
1	0.978931	0.989771	0.999741
1	0.999972	0.999545	0.999997
1	0.999604	0.999882	1
1	0.989583	0.997593	1
1	1	0.999828	1
1	0.999895	0.999643	1
1	0.999866	0.992068	0.999997
1	0.965125	0.992223	0.999862
1	1	0.999938	1
1	0.999435	0.999625	1
1	0.999986	0.999667	1
1	0.999935	0.999229	1
1	1	0.99983	1
1	0.999996	0.998858	1
1	0.999999	0.990039	1
1	1	0.99974	1
1	1	0.985002	0.999957
1	0.999999	0.997703	1
1	0.996208	0.998823	0.999897
1	0.989547	0.998462	1
1	1	0.999975	1
1	0.999979	0.999375	1
1	1	0.997372	1
1	0.998368	0.984579	0.987082
1	0.999816	0.99431	0.999342
1	1	0.999959	1
1	0.999999	0.999835	1
1	0.995969	0.999353	1
1	1	0.999903	0.999999
1	1	0.999793	0.999772
1	0.999457	0.99857	0.999997
1	1	0.996192	1
1	1	0.999996	1
1	1	0.999964	1
1	1	0.999816	1
1	0.555874	0.989645	0.999677
1	1	0.999994	1
1	0.999994	0.76117	1
1	0.951771	0.994766	0.999709
1	0.964884	0.996291	0.999999
1	0.869497	0.996665	0.999905
1	0.999465	0.998184	0.999999
1	0.999998	0.996559	0.998281
1	0.996598	0.461894	0.999464
1	1	0.997358	0.999999
1	0.99759	0.995239	0.999987
1	0.999906	0.99627	1
1	0.999999	0.956956	1

## Sheet: ext_additional
label	inception	resnet
0	0.00184133	0.0796517
0	0.0109144	0.604291
0	0.000396942	0.0163788
0	0.0121948	0.0420581
0	0.0106727	0.0185302
0	0.00429174	0.939922
0	3.3341e-05	0.00439598
0	0.188752	0.998096
0	0.000714382	0.443326
0	0.00146097	0.00554861
0	0.00158096	0.000406326
0	0.0232851	0.935938
0	0.0198177	0.00753021
0	6.38295e-05	0.00888327
0	0.00259269	0.212086
0	0.00341715	0.940828
0	0.00958971	0.291144
0	0.000412367	0.0141497
0	0.0304748	0.000235751
0	0.260068	0.481883
0	0.00374237	0.0263988
0	0.00010776	0.148611
0	0.00102793	0.565673
0	0.0263684	0.878071
0	0.182229	0.0971004
0	0.00118848	0.00090441
0	0.00300342	0.011899
0	0.000781959	0.00697701
0	0.996687	0.999839
0	0.000105311	0.00826506
0	0.061854	0.281878
0	0.000149134	0.0782528
0	0.00100246	0.00152775
0	0.00452154	0.000152341
0	0.000227441	0.0592877
0	0.069968	0.913663
0	9.33704e-05	0.0171053
0	0.000140386	0.00102718
0	0.00158991	0.714086
0	0.000120824	0.00249913
0	0.00520877	0.965459
0	0.00167179	0.398862
0	0.0505792	0.997633
0	1.76872e-05	0.00745284
0	0.000187004	6.92014e-05
0	0.00232223	0.00176219
0	0.00630453	0.283388
0	6.00019e-06	0.00657248
0	0.000992685	9.00708e-05
0	0.000680365	0.00439854
0	0.0148564	0.0101959
0	0.217807	0.249241
0	0.00389599	0.0336554
0	0.472223	0.17073
0	0.141306	0.549072
0	2.43511e-05	0.00649743
0	0.00648274	0.0147424
0	0.000793021	0.0140084
0	0.000243376	0.000513437
0	0.0664612	0.196955
0	0.00347942	0.0776321
0	0.00328335	0.934167
0	0.013959	0.533019
0	4.17255e-05	0.0263379
0	0.000607205	0.836696
0	0.000159836	0.000136735
0	0.163743	0.961425
0	0.000669432	0.198518
0	0.00072765	0.00492736
0	0.0465023	0.0349733
0	1.89903e-05	0.0222352
0	0.982258	0.99955
0	0.00705869	0.356235
0	0.167943	0.324952
0	0.00112213	0.0149958
0	0.0439325	1.04466e-14
0	0.000170565	0.0273095
0	0.00342373	0.00829392
0	0.0290112	0.375198
0	0.00663689	0.254929
0	0.747962	0.0853658
0	0.00103297	0.000918923
0	0.0028128	0.0286477
0	0.000245383	0.0483128
0	1.86253e-06	0.000626144
0	0.018507	0.743849
0	9.09704e-05	0.00340244
0	0.419986	0.934647
0	0.000741863	0.000146702
0	0.00488689	0.392832
0	0.0314402	6.04466e-05
0	0.0018835	0.0110966
1	0.275241	0.994792
1	0.995574	0.999576
1	0.999971	0.99978
1	0.000994958	0.00928436
1	0.381152	0.621535
1	0.999869	0.999894
1	0.766187	0.995936
1	0.999993	0.999969
1	0.912758	0.998876
1	0.998206	0.999171
1	0.0203469	0.958334
1	0.999936	0.999925
1	0.0606221	0.0902868
1	0.000106705	0.00111635
1	0.993456	0.999148
1	0.786193	0.928726
1	0.999411	0.999448
1	0.00298422	0.132962
1	0.0700391	0.863668
1	0.99998	0.999886
1	0.99996	0.999902
1	0.000573795	0.315051
1	0.999883	0.999995
1	0.999934	0.999952
1	0.999998	0.999953
1	0.999994	0.999999
1	1	0.999982
1	0.999997	0.999993
1	0.999996	0.999992
1	0.999986	0.997721
1	0.999852	0.999886
1	1	0.999997
1	0.999942	0.999981
1	1	0.999995
1	1	0.999929
1	0.999999	0.999995
1	0.999999	0.999998
1	0.999998	0.999969
1	0.999995	0.999994
1	0.99999	0.913713
1	1	0.999645
1	0.999997	0.999982
1	1	0.999973
1	0.998521	0.999932
1	1	0.999947
1	1	0.999986
1	0.999711	0.999337
1	0.999995	0.999986
1	1	0.999985
1	0.999991	0.999855
1	0.999998	0.999983
1	1	0.999978
1	0.999979	0.99977
1	0.999996	0.999997
1	0.999934	0.999985
1	1	0.999978
1	1	0.999991
1	0.999991	0.999988
1	0.949632	0.997289
1	0.999998	0.999977
1	0.999996	0.174429
1	1	0.999961
1	1	0.999971
1	0.999993	0.999967
1	1	0.999988
1	0.837213	0.999946
1	0.999602	0.946418
1	0.999959	0.999987
1	0.999999	0.999993
1	0.999941	0.999934
1	1	0.999262
